# Supplementary material for: Impact of concomitant idiopathic pulmonary fibrosis on prognosis in lung cancer patients: A meta-analysis
Source: PLoS One. 2021 Nov 12;16(11):e0259784. doi: 10.1371/journal.pone.0259784 (PMC8589161; doi:10.1371/journal.pone.0259784)
Supplement: S4 File — (XLSX) [file pone.0259784.s008.xlsx]

## Sheet: Sheet1
Author	Year	HR	LCI	UCI	Type	Therapy	Samplesize	StudyRegion	TNM Stage
Aubry	2002	1.58	1.02	2.44	NSCLC	Surgery	556	USA	I-IIIa
Kawasaki	2002	1.84	1.07	3.17	NSCLC	Surgery	711	Asia	I-IV
Watanabe	2008	2.62	1.39	4.94	NSCLC	Surgery	858	Asia	I-IV
Saito	2011	3.113	1.373	7.058	NSCLC	Surgery	350	Asia	Ia
Goto	2014	1.422	0.959	2.079	NSCLC	Surgery	387	Asia	I-IV
Lee	2014	4.09	2.15	7.77	NSCLC	Surgery	99	Asia	I-IIIa
Kanaji	2016	1.74	1.03	2.92	NSCLC	Non-surgery	199	Asia	IIIb-IV
Kim	2019	4.061	1.963	8.403	NSCLC	Non-surgery	86	Asia	I-II
Koyama	2019	3.17	1.38	7.27	SCLC	Non-surgery	93	Asia	LD, ED
Brown	2019	1.35	1.26	1.45	NSCLC	Non-surgery	54453	USA	I-IV
Song	2020	1.98	1.12	3.47	NSCLC	Surgery	288	Asia	I-III
Kanaji	2020	1.58	1.01	2.48	SCLC	Non-surgery	344	Asia	LD, ED
